# Supplementary material for: The Potential of Bovine Colostrum-Derived Exosomes to Repair Aged and Damaged Skin Cells
Source: Pharmaceutics. 2022 Jan 27;14(2):307. doi: 10.3390/pharmaceutics14020307 (PMC8877896; doi:10.3390/pharmaceutics14020307)
Supplement: Supplementary file 1 [file pharmaceutics-14-00307-s001.zip]

Archive with 1 entries (1 files):
- pharmaceutics-1515137-supplementary.pdf
